# Supplementary material for: Maltol, a Natural Flavor Enhancer, Inhibits NLRP3 and Non-Canonical Inflammasome Activation
Source: Antioxidants (Basel). 2022 Sep 28;11(10):1923. doi: 10.3390/antiox11101923 (PMC9598623; doi:10.3390/antiox11101923)
Supplement: Supplementary file 1 [file antioxidants-11-01923-s001.zip]

Archive with 1 entries (1 files):
- antioxidants-1927344-supplementary.pdf
